# Supplementary material for: Genome-wide association mapping reveals a rich genetic architecture of stripe rust resistance loci in emmer wheat (Triticum turgidum ssp. dicoccum)
Source: Theor Appl Genet. 2017 Aug 2;130(11):2249–70. doi: 10.1007/s00122-017-2957-6 (PMC5641275; doi:10.1007/s00122-017-2957-6)
Supplement: Supplementary file 1 — Supplemental File 1 Accession names and origins of 176 cultivated emmer wheat and their reactions to Puccinia striiformis f. sp. tritici (Pst) at the seedling and adult stages (XLSX 33 kb) [file 122_2017_2957_MOESM1_ESM.xlsx]

## Sheet: Sheet1
Genome-wide association mapping reveals a rich genetic architecture of stripe rust resistance loci in emmer wheat (Triticum turgidum ssp. dicoccum)
Weizhen Liu1, Marco Maccaferri2, Xianming Chen3,4, Michael Pumphrey*1, Gaetano Laghetti5, Domenico Pignone5, Roberto Tuberosa2
1 Department of Crop and Soil Sciences, Washington State University, Pullman, WA 99164-6420, USA 2 Department of Agricultural Sciences, University of Bologna, Bologna 40127, Italy 3 USDA-ARS, Wheat Health, Genetics, and Quality Research Unit, Pullman, WA 99164-6430, USA 4 Department of Plant Pathology, Washington State University, Pullman, WA 99164-6430, USA 5 CNR-Institute of Biosciences and Bio…
Supplmental File 1. Accession names and origins of 176 cultivated emmer wheat and their reactions to Puccinia striiformis f. sp. tritici (Pst) at the seedling and adult stages.
Accessions are arranged based on the population structure subgroups and the origns; NA represents not applicable phenotypic data because the late heading date of corresponding accessions. The accession codes in green highligt the accessions that are resistant to all Pst races, while the accessions in red highligh the accessions that are susceptible to all races.
					Seedling reaction							Adult reaction
Accession			Population structure		Infection type (0-9 scale)							Infection type (0-9 scale)								Disease severity (0-100%)
Code	Name	Origin	subgroup		PSTv-14	PSTv-18	PSTv-37	PSTv-40	PSTv-51	PSTv-125		WHT14	MTV14	SPM14	CLF15	MTV15	SPM15	BLUP		WHT14	MTV14	SPM14	CLF15	MTV15	SPM15	BLUP
DICO59	MG5312	AFGHANISTAN	1		2	1	1	0	2	1		2	3	2	3	4	4	3.1143		5	10	5	5	40	20	15.6829
DICO167	MG5527/2	AUSTRIA	1		6	2	6	2	4	7		3	7	5	4	7	6	5.2787		50	90	40	50	100	40	59.6893
DICO182	MG15517	CANADA	1		5	2	5	3	5	4		5	7	5	4	7	5	5.4333		80	90	50	50	100	80	72.042
DICO1	IDG114	ETHIOPIA	1		7	6	8	8	6	5		4	7	6	6	6	5	5.5879		20	80	30	60	80	30	48.8807
DICO2	IDG392	ETHIOPIA	1		2	1	2	2	2	2		2	3	2	3	3	3	2.8051		5	10	5	5	30	20	14.1388
DICO3	IDG2133	ETHIOPIA	1		2	2	2	7	8	1		2	2	2	1	2	2	2.0321		5	10	5	2	5	5	7.4992
DICO45	MG5282	ETHIOPIA	1		5	2	8	4	6	4		3	4	3	4	4	6	4.0419		10	30	10	20	40	30	24.1753
DICO76	MG5339/2	ETHIOPIA	1		6	7	8	7	5	6		4	8	7	4	8	7	6.2063		40	90	40	10	100	80	58.1452
DICO77	MG5340	ETHIOPIA	1		7	1	7	6	5	5		4	8	7	7	7	6	6.3609		40	90	40	70	100	70	65.8656
DICO81	MG5345	ETHIOPIA	1		2	7	4	5	8	1		1	5	1	1	6	5	3.2689		2	40	2	2	60	5	19.6975
DICO82	MG5346/1	ETHIOPIA	1		2	2	1	1	2	1		2	2	2	2	3	5	2.8051		5	10	5	5	20	20	12.5947
DICO83	MG5346/2	ETHIOPIA	1		6	6	8	8	6	8		4	8	8	8	8	8	7.1339		40	90	50	50	100	60	62.7775
DICO84	MG5347/1	ETHIOPIA	1		7	1	7	3	7	7		5	8	8	5	7	7	6.5155		50	90	50	20	90	60	58.1452
DICO85	MG5347/2	ETHIOPIA	1		7	2	2	0	8	7		3	3	5	4	5	6	4.3511		20	10	20	10	60	40	27.2635
DICO86	MG5350/2/1	ETHIOPIA	1		8	2	8	7	7	8		3	7	5	1	5	6	4.50572		10	15	10	2	50	20	19.0799
DICO88	MG5351	ETHIOPIA	1		7	7	8	8	5	8		4	8	8	8	7	7	6.8247		20	90	50	60	100	70	62.7775
DICO89	MG5353	ETHIOPIA	1		7	1	8	3	5	9		4	8	7	6	7	7	6.3609		40	90	70	30	100	80	65.8656
DICO90	MG5354/1	ETHIOPIA	1		2	0	2	3	7	1		3	3	2	3	6	4	3.5781		5	20	10	5	80	30	25.7194
DICO91	MG5354/2	ETHIOPIA	1		7	3	7	8	7	8		4	8	6	5	7	7	6.0517		50	90	40	30	80	60	56.6011
DICO92	MG5357/4	ETHIOPIA	1		6	7	8	8	6	8		4	7	7	3	7	7	5.7425		20	90	30	5	80	15	39.6162
DICO93	MG5359	ETHIOPIA	1		2	2	2	7	7	1		2	3	2	3	6	6	3.7327		10	40	10	10	60	20	25.7194
DICO94	MG5361	ETHIOPIA	1		2	1	2	2	2	0		2	2	1	1	3	3	2.1867		5	10	2	2	20	15	10.8962
DICO95	MG5362	ETHIOPIA	1		2	1	1	1	2	0		2	2	1	1	3	3	2.1867		5	10	2	2	30	15	12.4403
DICO96	MG5363	ETHIOPIA	1		4	1	2	1	4	7		4	6	7	1	6	7	5.1241		15	60	20	2	70	30	32.9766
DICO97	MG5366	ETHIOPIA	1		2	2	2	8	7	1		2	3	3	1	3	3	2.6505		10	10	5	2	20	10	11.3594
DICO99	MG5377	ETHIOPIA	1		2	2	2	6	7	2		2	3	2	1	5	5	3.1143		5	20	10	2	60	15	19.8519
DICO112	MG5395/1	ETHIOPIA	1		7	6	8	8	5	5		4	7	7	7	7	6	6.2063		40	90	60	50	100	40	61.2334
DICO113	MG5395/2	ETHIOPIA	1		6	6	8	7	7	7		4	7	6	7	7	7	6.2063		30	90	60	60	80	40	58.1452
DICO162	MG5504	ETHIOPIA	1		6	5	7	7	5	7		4	5	5	8	7	8	6.0517		10	20	50	70	70	20	39.6162
DICO163	MG5508	ETHIOPIA	1		2	3	1	1	2	1		2	2	2	3	3	3	2.6505		5	10	2	5	20	10	10.5874
DICO169	MG5530	ETHIOPIA	1		2	2	1	1	2	0		2	2	2	3	4	3	2.8051		10	5	10	10	50	20	18.771
DICO174	MG5549	ETHIOPIA	1		2	2	2	1	7	2		1	1	1	1	4	1	1.7229		2	2	2	2	40	2	10.2786
DICO175	MG5550	ETHIOPIA	1		6	2	8	4	5	7		5	7	6	7	7	6	6.2063		50	90	60	70	100	50	67.4097
DICO176	MG5556	ETHIOPIA	1		6	3	7	5	6	6		4	8	6	7	8	8	6.6701		20	90	30	40	100	30	50.4248
DICO177	MG5557	ETHIOPIA	1		5	2	7	2	6	6		6	8	6	6	8	8	6.8247		40	90	50	20	100	40	55.057
DICO66	MG5327	INDIA	1		6	2	7	2	7	5		4	7	4	4	6	5	4.9695		50	90	60	50	80	70	64.3215
DICO109	MG5389	INDIA	1		6	2	7	4	7	6		3	7	7	8	7	7	6.3609		40	90	70	90	100	60	72.042
DICO170	MG5536	INDIA	1		6	2	6	5	3	5		3	7	5	3	7	5	4.9695		90	90	50	10	100	60	64.3215
DICO108	MG5388/2	IRAN	1		6	2	5	1	5	5		3	7	6	6	4	5	5.1241		30	90	60	60	30	60	53.513
DICO63	MG5317/1	RUSSIA	1		0	2	2	5	8	3		2	3	3	4	6	4	3.7327		15	10	15	30	80	40	31.8958
DICO171	MG5537	RUSSIA	1		6	1	5	2	5	5		4	7	4	8	7	5	5.7425		70	90	70	70	100	80	76.6742
DICO181	MG15516	SYRIA	1		5	2	6	2	4	5		5	7	5	5	7	5	5.5879		70	90	60	70	100	50	70.4979
DICO25	MG4366/2	UK	1		5	2	5	5	6	7		NA	NA	NA	NA	NA	NA	NA		NA	NA	NA	NA	NA	NA	NA
DICO78	MG5343	UNKNOWN	1		7	6	8	7	7	8		5	8	7	8	7	6	6.6701		30	90	50	50	90	60	59.6893
DICO180	MG5567	USA	1		6	5	6	2	4	7		4	7	6	4	7	5	5.4333		50	90	50	15	100	40	55.8291
DICO166	MG5527/1	AUSTRIA	2		8	1	8	6	8	8		NA	NA	NA	NA	NA	NA	NA		NA	NA	NA	NA	NA	NA	NA
DICO51	MG5300/3/1	BULGARIA	2		6	2	6	8	6	8		3	8	5	3	8	8	5.7425		30	60	20	5	70	40	37.3001
DICO52	MG5300/3/2	BULGARIA	2		7	6	8	8	5	8		4	7	5	7	8	7	6.2063		30	50	20	10	70	20	33.4398
DICO74	MG5338/1	ETHIOPIA	2		6	8	7	8	6	7		3	8	6	1	6	8	5.2787		10	80	40	2	50	20	33.7487
DICO75	MG5339/1	ETHIOPIA	2		7	2	8	8	7	8		NA	NA	NA	NA	NA	NA	NA		NA	NA	NA	NA	NA	NA	NA
DICO79	MG5344/2	ETHIOPIA	2		6	2	8	7	7	8		NA	NA	NA	NA	NA	NA	NA		NA	NA	NA	NA	NA	NA	NA
DICO80	MG5344/3	ETHIOPIA	2		8	2	8	5	7	8		NA	NA	NA	NA	NA	NA	NA		NA	NA	NA	NA	NA	NA	NA
DICO54	MG5303/1	GERMANY	2		6	3	8	8	5	8		NA	NA	NA	NA	NA	NA	NA		NA	NA	NA	NA	NA	NA	NA
DICO65	MG5320/1	GERMANY	2		8	6	8	7	8	8		NA	NA	NA	NA	NA	NA	NA		NA	NA	NA	NA	NA	NA	NA
DICO184	MG15528	GERMANY	2		8	8	8	8	8	7		NA	NA	NA	NA	NA	NA	NA		NA	NA	NA	NA	NA	NA	NA
DICO185	MG15529	GERMANY	2		8	9	8	8	8	7		NA	NA	NA	NA	NA	NA	NA		NA	NA	NA	NA	NA	NA	NA
DICO136	MG5447	HUNGARY	2		6	2	8	8	6	3		NA	NA	NA	NA	NA	NA	NA		NA	NA	NA	NA	NA	NA	NA
DICO137	MG5449	HUNGARY	2		7	3	9	7	7	3		NA	NA	NA	NA	NA	NA	NA		NA	NA	NA	NA	NA	NA	NA
DICO138	MG5450	HUNGARY	2		8	6	8	7	8	3		NA	NA	NA	NA	NA	NA	NA		NA	NA	NA	NA	NA	NA	NA
DICO139	MG5451	HUNGARY	2		7	7	8	4	7	8		NA	NA	NA	NA	NA	NA	NA		NA	NA	NA	NA	NA	NA	NA
DICO140	MG5453/1	HUNGARY	2		7	2	7	8	8	8		NA	NA	NA	NA	NA	NA	NA		NA	NA	NA	NA	NA	NA	NA
DICO141	MG5453/2	HUNGARY	2		7	2	8	8	8	8		NA	NA	NA	NA	NA	NA	NA		NA	NA	NA	NA	NA	NA	NA
DICO67	MG5329/1	INDIA	2		8	4	7	7	5	7		NA	NA	NA	NA	NA	NA	NA		NA	NA	NA	NA	NA	NA	NA
DICO68	MG5329/2	INDIA	2		2	8	8	7	9	7		NA	NA	NA	NA	NA	NA	NA		NA	NA	NA	NA	NA	NA	NA
DICO48	MG5287/2	IRAN	2		7	2	8	6	5	5		2	3	2	1	1	1	1.8775		10	10	5	2	2	2	7.3448
DICO107	MG5388/1	IRAN	2		6	8	8	8	8	8		3	6	5	1	5	6	4.3511		15	30	30	2	50	20	25.2562
DICO126_A	MG5421_A	IRAN	2		8	2	7	7	7	5		2	2	6	2	2	1	2.6505		10	5	30	5	5	2	11.3594
DICO127	MG5423	IRAN	2		6	2	8	8	8	5		2	1	4	1	6	3	2.9597		10	2	15	5	40	5	14.4476
DICO190	MG5400/5	IRAN	2		8	8	9	8	8	8		NA	NA	NA	NA	NA	NA	NA		NA	NA	NA	NA	NA	NA	NA
DICO4	IDG5819	ITALY	2		7	7	9	8	6	7		NA	NA	NA	NA	NA	NA	NA		NA	NA	NA	NA	NA	NA	NA
DICO5	IDG8632/1	ITALY	2		7	8	8	8	7	8		NA	NA	NA	NA	NA	NA	NA		NA	NA	NA	NA	NA	NA	NA
DICO6	IDG8632/2	ITALY	2		6	8	7	8	8	7		NA	NA	NA	NA	NA	NA	NA		NA	NA	NA	NA	NA	NA	NA
DICO7_A	IDG8634/1_A	ITALY	2		7	9	9	8	8	8		NA	NA	NA	NA	NA	NA	NA		NA	NA	NA	NA	NA	NA	NA
DICO7_B	IDG8634/2_B	ITALY	2		8	8	8	7	8	8		NA	NA	NA	NA	NA	NA	NA		NA	NA	NA	NA	NA	NA	NA
DICO8	IDG8649	ITALY	2		7	8	9	6	8	7		NA	NA	NA	NA	NA	NA	NA		NA	NA	NA	NA	NA	NA	NA
DICO9	IDG8727	ITALY	2		7	8	8	8	8	7		NA	NA	NA	NA	NA	NA	NA		NA	NA	NA	NA	NA	NA	NA
DICO10	IDG8784/1	ITALY	2		6	8	9	8	8	8		NA	NA	NA	NA	NA	NA	NA		NA	NA	NA	NA	NA	NA	NA
DICO11	IDG8784/2	ITALY	2		7	8	8	8	5	9		NA	NA	NA	NA	NA	NA	NA		NA	NA	NA	NA	NA	NA	NA
DICO12	IDG10391/1	ITALY	2		6	9	9	8	8	8		NA	NA	NA	NA	NA	NA	NA		NA	NA	NA	NA	NA	NA	NA
DICO13	IDG10391/4	ITALY	2		8	9	7	8	8	7		NA	NA	NA	NA	NA	NA	NA		NA	NA	NA	NA	NA	NA	NA
DICO14	IDG10899	ITALY	2		6	7	8	8	8	8		NA	NA	NA	NA	NA	NA	NA		NA	NA	NA	NA	NA	NA	NA
DICO189	MG29292	FORMER JUGOSLAVIA	2		8	7	9	8	8	8		6	8	8	6	6	8	6.8247		30	80	50	10	60	20	41.1603
DICO16	MG3429	KENYA	2		7	8	8	8	7	8		NA	NA	NA	NA	NA	NA	NA		NA	NA	NA	NA	NA	NA	NA
DICO46	MG5285	MOROCCO	2		6	3	7	8	6	6		4	8	5	3	6	8	5.5879		15	90	20	5	40	70	39.6162
DICO164	MG5513	ROMANIA	2		8	8	7	7	8	8		NA	NA	NA	NA	NA	NA	NA		NA	NA	NA	NA	NA	NA	NA
DICO172	MG5545	RUSSIA	2		7	3	7	7	8	6		NA	NA	NA	NA	NA	NA	NA		NA	NA	NA	NA	NA	NA	NA
DICO173	MG5546	RUSSIA	2		7	2	8	7	8	7		NA	NA	NA	NA	NA	NA	NA		NA	NA	NA	NA	NA	NA	NA
DICO100	MG5380/1/1	FORMER JUGOSLAVIA	2		6	9	8	8	8	7		NA	NA	NA	NA	NA	NA	NA		NA	NA	NA	NA	NA	NA	NA
DICO101	MG5380/1/2	FORMER JUGOSLAVIA	2		6	9	8	9	8	8		NA	NA	NA	NA	NA	NA	NA		NA	NA	NA	NA	NA	NA	NA
DICO69	MG5331/1	SPAIN	2		6	1	8	7	7	8		NA	NA	NA	NA	NA	NA	NA		NA	NA	NA	NA	NA	NA	NA
DICO70	MG5333/1-FARVENTO	SPAIN	2		7	1	8	6	7	8		NA	NA	NA	NA	NA	NA	NA		NA	NA	NA	NA	NA	NA	NA
DICO71	MG5334/1	SPAIN	2		8	8	9	8	8	8		NA	NA	NA	NA	NA	NA	NA		NA	NA	NA	NA	NA	NA	NA
DICO72	MG5335/1	SPAIN	2		7	2	7	7	7	8		NA	NA	NA	NA	NA	NA	NA		NA	NA	NA	NA	NA	NA	NA
DICO145	MG5463	SPAIN	2		7	2	8	8	6	3		NA	NA	NA	NA	NA	NA	NA		NA	NA	NA	NA	NA	NA	NA
DICO146	MG5465	SPAIN	2		7	2	8	8	7	3		NA	NA	NA	NA	NA	NA	NA		NA	NA	NA	NA	NA	NA	NA
DICO147	MG5466	SPAIN	2		7	3	8	4	7	7		NA	NA	NA	NA	NA	NA	NA		NA	NA	NA	NA	NA	NA	NA
DICO148	MG5467	SPAIN	2		7	7	8	7	7	5		NA	NA	NA	NA	NA	NA	NA		NA	NA	NA	NA	NA	NA	NA
DICO149	MG5468/1	SPAIN	2		8	2	8	7	7	8		NA	NA	NA	NA	NA	NA	NA		NA	NA	NA	NA	NA	NA	NA
DICO150	MG5468/2	SPAIN	2		6	0	8	2	3	7		7	7	8	7	7	8	7.1339		60	90	60	80	90	50	68.9538
DICO151	MG5469	SPAIN	2		6	7	8	8	7	7		NA	NA	NA	NA	NA	NA	NA		NA	NA	NA	NA	NA	NA	NA
DICO152	MG5470	SPAIN	2		7	8	9	8	6	8		NA	NA	NA	NA	NA	NA	NA		NA	NA	NA	NA	NA	NA	NA
DICO154	MG5474	SPAIN	2		7	2	9	4	7	8		NA	NA	NA	NA	NA	NA	NA		NA	NA	NA	NA	NA	NA	NA
DICO155	MG5476	SPAIN	2		8	2	8	6	7	7		NA	NA	NA	NA	NA	NA	NA		NA	NA	NA	NA	NA	NA	NA
DICO156	MG5477	SPAIN	2		8	6	8	7	7	6		NA	NA	NA	NA	NA	NA	NA		NA	NA	NA	NA	NA	NA	NA
DICO157	MG5478	SPAIN	2		8	2	8	6	6	7		NA	NA	NA	NA	NA	NA	NA		NA	NA	NA	NA	NA	NA	NA
DICO158	MG5481	SPAIN	2		8	2	8	8	7	7		NA	NA	NA	NA	NA	NA	NA		NA	NA	NA	NA	NA	NA	NA
DICO159	MG5492	SPAIN	2		7	3	8	7	7	5		NA	NA	NA	NA	NA	NA	NA		NA	NA	NA	NA	NA	NA	NA
DICO160	MG5494/1	SPAIN	2		7	2	7	7	6	8		NA	NA	NA	NA	NA	NA	NA		NA	NA	NA	NA	NA	NA	NA
DICO161	MG5494/2	SPAIN	2		8	2	8	7	8	7		NA	NA	NA	NA	NA	NA	NA		NA	NA	NA	NA	NA	NA	NA
DICO22	MG4358	UK	2		8	2	8	6	8	8		NA	NA	NA	NA	NA	NA	NA		NA	NA	NA	NA	NA	NA	NA
DICO23	MG4360	UK	2		8	8	9	8	7	8		NA	NA	NA	NA	NA	NA	NA		NA	NA	NA	NA	NA	NA	NA
DICO24	MG4366/1	UK	2		6	0	7	7	7	8		NA	NA	NA	NA	NA	NA	NA		NA	NA	NA	NA	NA	NA	NA
DICO29	MG4374/1	UK	2		6	6	8	8	5	6		NA	NA	NA	NA	NA	NA	NA		NA	NA	NA	NA	NA	NA	NA
DICO30	MG4374/2	UK	2		7	8	9	9	7	7		NA	NA	NA	NA	NA	NA	NA		NA	NA	NA	NA	NA	NA	NA
DICO31	MG4375/1	UK	2		8	8	9	9	7	8		NA	NA	NA	NA	NA	NA	NA		NA	NA	NA	NA	NA	NA	NA
DICO32	MG4375/2	UK	2		8	8	9	9	6	8		NA	NA	NA	NA	NA	NA	NA		NA	NA	NA	NA	NA	NA	NA
DICO33	MG4376	UK	2		6	8	8	8	7	8		NA	NA	NA	NA	NA	NA	NA		NA	NA	NA	NA	NA	NA	NA
DICO34	MG4382	UK	2		8	5	9	9	8	7		NA	NA	NA	NA	NA	NA	NA		NA	NA	NA	NA	NA	NA	NA
DICO35	MG4384	UK	2		5	7	7	8	6	8		3	5	3	1	5	5	3.7327		10	30	10	2	15	20	15.9917
DICO135	MG5446	UK	2		6	2	8	7	6	8		NA	NA	NA	NA	NA	NA	NA		NA	NA	NA	NA	NA	NA	NA
DICO168	MG5529	UK	2		7	7	8	8	7	7		NA	NA	NA	NA	NA	NA	NA		NA	NA	NA	NA	NA	NA	NA
DICO114_A	MG5397/1_A	UNKNOWN	2		7	2	8	3	7	7		2	2	5	3	3	6	3.5781		5	10	50	5	20	20	19.5431
DICO115	MG5397/2	UNKNOWN	2		6	2	7	2	5	7		5	7	7	8	8	8	6.9793		40	90	40	90	100	50	65.8656
DICO40	MG5274	ARMENIA	3		6	1	8	4	6	6		2	3	2	2	3	3	2.6505		5	10	15	10	40	25	18.771
DICO53	MG5302/1	ARMENIA	3		4	2	5	6	5	6		2	2	5	3	2	3	2.9597		15	5	20	5	10	20	14.1388
DICO60	MG5313	ARMENIA	3		7	6	8	7	8	8		4	5	6	5	5	6	5.1241		20	20	40	15	30	30	26.4915
DICO50	MG5297/1	BULGARIA	3		6	2	7	9	4	3		2	5	2	2	4	3	3.1143		30	40	15	10	60	30	31.1237
DICO178	MG5563/1	CHINA	3		6	2	8	6	8	7		2	6	6	3	6	6	4.8149		5	50	40	5	30	20	25.7194
DICO179	MG5563/2	CHINA	3		7	1	7	6	8	7		1	3	4	1	3	3	2.6505		2	10	20	2	10	20	12.4403
DICO44	MG5281/1	ETHIOPIA	3		5	1	8	6	5	7		2	6	7	5	5	6	5.1241		5	30	20	15	20	30	21.0872
DICO56	MG5306	ETHIOPIA	3		4	1	5	8	7	6		3	3	5	1	3	3	3.1143		20	20	20	2	20	15	17.5358
DICO61	MG5314	GEORGIA	3		7	5	7	7	8	7		2	2	4	2	2	3	2.6505		10	10	30	2	5	20	14.4476
DICO62	MG5315	GEORGIA	3		5	0	6	6	6	6		2	2	3	1	2	3	2.3413		5	10	30	2	10	10	12.9035
DICO116	MG5398	GERMANY	3		6	2	8	2	5	6		4	8	8	8	8	8	7.1339		40	90	40	60	90	20	55.057
DICO117_A	MG5399/3_A	GERMANY	3		7	2	8	2	7	3		6	8	8	8	8	7	7.2885		40	90	90	60	90	40	65.8656
DICO142	MG5454	HUNGARY	3		6	2	8	3	7	7		2	2	5	1	3	6	3.2689		15	10	30	2	20	15	16.7637
DICO27	MG4369/1	IRAN	3		8	2	8	7	7	8		4	8	8	8	8	8	7.1339		60	90	60	60	100	60	68.9538
DICO28	MG4369/2	IRAN	3		7	7	9	9	6	8		6	8	8	3	3	8	5.8971		40	70	40	5	20	30	34.2119
DICO39	MG5273	IRAN	3		6	1	8	6	8	8		3	2	7	8	5	7	5.2787		15	5	50	30	40	30	28.8076
DICO41	MG5275	IRAN	3		6	0	8	7	6	8		4	8	7	6	8	6	6.3609		30	90	40	30	90	50	53.513
DICO47	MG5287/1	IRAN	3		8	2	8	8	8	7		2	7	2	3	6	3	3.8873		30	80	15	15	60	30	38.0721
DICO49	MG5290	IRAN	3		5	1	2	6	4	2		2	2	2	1	1	3	2.0321		5	5	5	2	2	5	6.264
DICO105	MG5385	IRAN	3		6	3	8	6	8	8		3	7	7	5	8	6	5.8971		30	80	40	10	80	20	42.7044
DICO106	MG5386	IRAN	3		5	1	8	8	5	5		2	2	4	3	3	4	3.1143		5	10	20	5	15	20	14.1388
DICO118	MG5401	IRAN	3		6	1	8	4	7	8		5	7	8	8	8	7	6.9793		30	90	60	50	100	30	58.1452
DICO119	MG5402/1	IRAN	3		8	2	8	5	8	7		3	6	6	5	4	4	4.66032		15	30	30	20	40	20	26.4915
DICO120	MG5402/2	IRAN	3		8	2	8	7	8	8		6	7	7	7	4	5	5.8971		30	80	40	60	50	20	45.7925
DICO121	MG5405	IRAN	3		8	2	8	6	7	8		4	7	6	8	8	7	6.5155		40	80	50	70	70	20	53.513
DICO122	MG5407	IRAN	3		7	2	8	3	5	6		6	7	7	8	8	5	6.6701		50	90	40	80	80	30	59.6893
DICO123	MG5409	IRAN	3		4	2	7	6	7	8		6	8	8	8	8	8	7.4431		60	90	40	80	100	20	62.7775
DICO124	MG5411	IRAN	3		4	2	8	5	7	5		3	6	6	1	7	7	4.9695		20	50	30	2	40	20	27.5723
DICO126_B	MG5421_B	IRAN	3		5	2	8	1	5	8		2	3	5	4	5	7	4.3511		10	10	30	20	20	20	19.5431
DICO128	MG5427	IRAN	3		8	2	9	3	8	8		3	7	6	5	7	7	5.7425		40	90	50	40	80	40	55.057
DICO129	MG5429	IRAN	3		3	2	8	8	6	7		2	7	5	3	7	3	4.50572		30	60	30	10	60	10	33.4398
DICO130	MG5431	IRAN	3		6	2	6	2	7	7		2	3	3	3	3	3	2.9597		10	10	10	5	20	5	11.8227
DICO132	MG5433	IRAN	3		6	2	7	3	5	7		4	7	4	8	8	6	6.0517		30	90	20	30	80	15	43.4764
DICO186	IMG15530	ITALY	3		6	2	7	7	6	7		2	4	2	1	2	2	2.3413		10	30	10	2	20	20	16.7637
DICO102	MG5381	FORMER JUGOSLAVIA	3		8	2	8	6	8	7		2	6	2	2	3	2	2.9597		10	50	15	5	40	15	23.4033
DICO104	MG5384	FORMER JUGOSLAVIA	3		8	2	9	5	8	7		2	7	2	2	3	2	3.1143		20	50	10	5	50	10	24.9474
DICO15	MG3428	KENYA	3		4	1	5	5	4	6		2	2	2	0	3	3	2.1867		5	5	5	0	20	5	8.7345
DICO17	MG3430	KENYA	3		5	3	8	8	6	6		2	2	2	2	3	3	2.4959		10	5	10	2	40	30	17.5358
DICO18	MG3431	KENYA	3		4	2	4	2	3	3		2	2	2	2	2	1	2.0321		5	5	5	2	10	2	7.036
DICO165	MG5516	ROMANIA	3		7	2	8	6	7	8		3	2	3	4	3	6	3.5781		5	15	20	15	20	15	16.4549
DICO20	MG3521/1	RUSSIA	3		7	1	9	8	8	8		2	5	2	1	4	3	2.9597		10	40	5	2	40	20	20.6239
DICO37	MG5269	RUSSIA	3		6	4	8	6	8	9		2	3	6	5	3	5	4.0419		10	15	20	20	20	20	18.771
DICO38	MG5270	RUSSIA	3		6	0	8	4	5	6		2	5	2	2	3	3	2.9597		20	80	15	5	50	30	33.4398
DICO57	MG5307	RUSSIA	3		6	2	7	6	8	8		2	3	6	5	5	5	4.3511		10	10	20	10	30	10	16.4549
DICO58	MG5310	RUSSIA	3		8	1	8	7	8	8		3	6	5	5	5	6	4.9695		5	25	20	15	40	20	21.8592
DICO133	MG5437	RUSSIA	3		7	2	7	7	7	7		3	3	6	3	3	4	3.7327		15	10	40	10	15	10	17.999
DICO73	MG5335/2	SPAIN	3		7	2	7	4	8	7		2	5	4	2	4	5	3.7327		5	20	30	2	30	20	19.0799
DICO183	MG15518	SYRIA	3		8	6	8	8	8	4		2	4	2	1	3	3	2.6505		10	50	20	2	40	15	23.7121
DICO21	MG4356	UK	3		8	2	8	8	8	8		2	3	2	1	5	3	2.8051		10	5	10	2	50	30	19.0799
DICO36	MG5268	UKRAINE	3		7	1	8	5	7	8		2	5	4	5	4	6	4.3511		5	15	15	10	15	20	14.9108
DICO55	MG5305	UNKNOWN	3		8	2	8	5	7	6		4	6	5	4	6	5	4.9695		10	50	20	10	40	20	25.7194
DICO134	MG5442	USA	3		8	2	8	7	6	8		2	5	2	3	4	3	3.2689		15	15	15	5	40	20	19.5431
DICO187	MG28056	YEMEN	3		8	2	9	8	8	7		NA	NA	NA	NA	NA	NA	NA		NA	NA	NA	NA	NA	NA	NA
